# Supplementary material for: Retinol dehydrogenase 10 reduction mediated retinol metabolism disorder promotes diabetic cardiomyopathy in male mice
Source: Nat Commun. 2023 Mar 2;14:1181. doi: 10.1038/s41467-023-36837-x (PMC9981688; doi:10.1038/s41467-023-36837-x)
Supplement: Supplementary file 4 — Source Data [file 41467_2023_36837_MOESM4_ESM.xlsx]

## Sheet: Figure 1
Fig 1F
		db/m			db/db
	ROL (nmol/g)	0.128518	0.21461	0.133979	0.286565	0.229888	0.260264
	ATRA (pmol/g)	8.78285	11.318	13.7679	5.62922	3.29792	3.25571
	Tissue weight (mg)	21.23	27.35	14.22	28.89	34.88	27.91
Fig 1G
		IOD RATIO
		db/m			db/db
	RARA/HSP90	0.806661	0.916875	1.15306	0.234416	0.582922	0.61341
	RARB/HSP90	1.04772	0.822071	1.33723	0.696895	0.463862	0.17169
	RARG/HSP90	1.18446	1.11106	1.73499	1.16674	1.04583	0.857618
		RALETIVE IOD RATIO
		db/m			db/db
	RARA/HSP90	0.841267	0.956209	1.20252	0.244473	0.60793	0.639725
	RARB/HSP90	0.980089	0.769003	1.25091	0.651907	0.433917	0.160607
	RARG/HSP90	0.881623	0.826988	1.29139	0.868432	0.778434	0.638344
Fig 1H		Average positive cell numbers per field of view
	Healthy population				T2DM patient
	NO.	RARA	RARB	RARG	NO.	RARA	RARB	RARG
	1	44.8333	N.D.	8.4	12	6.42857	N.D.	18.4
	2	41.8333	18.2857	N.D.	13	4.25	2.875	N.D.
	3	N.D.	N.D.	15.8	14	N.D.	N.D.	7.25
	4	N.D.	36.5714	N.D.	15	N.D.	23.5714	N.D.
	5	N.D.	24.6667	24.6	16	N.D.	6.8	24.7143
	6	28.8333	24	N.D.	17	8.28571	5.5	N.D.
	7	35.75	N.D.	7.57143	18	11.875	N.D.	5.625
	8	29.25	34.625	5.42857	19	15.75	3.625	6
	9	N.D.	16.5	5.71429	20	N.D.	N.D.	8
	10	N.D.	29.25	5.85714	21	N.D.	5.875	7.625
	11	N.D.	17.75	4.71429	22	N.D.	14.125	4.125
	N.D.: Not detected
		Fold change of average positive cell numbers per field of view
	Healthy population				T2DM patient
	NO.	RARA	RARB	RARG	NO.	RARA	RARB	RARG
	1	1	N.D.	1	12	0.143388	N.D.	2.19048
	2	1	1	N.D.	13	0.101594	0.157227	N.D.
	3	N.D.	N.D.	1	14	N.D.	N.D.	0.458861
	4	N.D.	1	N.D.	15	N.D.	0.644531	N.D.
	5	N.D.	1	1	16	N.D.	0.275676	1.00465
	6	1	1	N.D.	17	0.287366	0.229167	N.D.
	7	1	N.D.	1	18	0.332168	N.D.	0.742925
	8	1	1	1	19	0.538462	0.104693	1.10526
	9	N.D.	N.D.	1	20	N.D.	N.D.	1.4
	10	N.D.	1	1	21	N.D.	0.200855	1.30183
	11	N.D.	1	1	22	N.D.	0.795775	0.875

## Sheet: Figure 2
Fig 2C		LVCO	LVEDD	LVESD	LVEF	LVFS	LVSV	LVEDV	LVESV
		ML/MIN	MM	MM	%	%	UL	UL	UL
	baseline
	db/m-1	21.8352	3.83358	2.47972	65.4236	35.3158	41.3996	63.2793	21.8797
	db/m-2	18.7799	3.90147	2.59883	62.7169	33.3885	41.3813	65.9811	24.5998
	db/m-3	18.978	3.27832	1.88357	74.9938	43.0531	32.697	44.4262	11.7291
	db/m-4	14.031	3.10477	1.89206	71.0156	39.0597	27.0849	38.1393	11.0545
	db/m-5	20.783	3.36817	1.79816	79.1485	47.0812	36.693	47.0493	10.3563
	db/db-1	18.6247	3.54703	2.08849	72.9194	41.1201	38.3201	52.5514	14.2312
	db/db-2	11.1084	2.8542	1.77227	69.7878	37.9065	21.6454	31.0161	9.37065
	db/db-3	16.4409	3.7799	2.36333	68.2759	37.4763	41.8226	61.2553	19.4327
	db/db-4	18.144	3.26476	1.21553	90.8838	63.7283	39.1812	43.6361	4.45488
	db/db-5	20.1213	3.18173	1.23923	90.2198	60.6205	37.1188	40.8574	3.73866
	db/db-6	19.2839	3.6239	1.89542	79.8981	47.7059	44.1987	55.3355	11.1368
	db+Rol-1	14.866	3.02337	1.55286	81.1592	48.638	29.0507	35.7947	6.74399
	db+Rol-2	15.7479	3.38888	1.98251	73.4557	41.4997	34.5895	47.0889	12.4994
	db+Rol-3	19.2055	3.9157	2.40948	69.2724	38.4663	46.1654	66.6433	20.4779
	db+Rol-4	26.8372	3.94292	2.00111	81.0477	49.3274	54.8038	67.7782	12.9744
	db+Rol-5	21.4381	3.77872	1.87022	82.4293	50.5612	50.5029	61.362	10.8591
	db+Rol-6	18.5669	3.57557	1.98315	76.8034	44.8575	41.1946	54.1849	12.9903
	db+Rol-7	17.3387	3.20724	1.59293	82.7435	50.3437	34.1957	41.3425	7.14683
	4W
	db/m-1	21.8805	3.74441	2.11011	75.3841	43.4137	45.2183	59.8664	14.6481
	db/m-2	17.7385	3.38188	2.06191	70.6158	39.0306	33.0704	46.8315	13.7611
	db/m-3	15.345	3.4245	2.33595	66.129	35.5421	29.4296	48.2816	18.852
	db/m-4	11.8587	3.31981	2.15175	65.6537	35.1845	29.4127	44.7999	15.3871
	db/m-5	22.2235	3.44831	1.89908	77.2691	44.9272	37.9381	49.0986	11.1606
	db/db-1	22.4037	3.99123	2.35754	72.2396	40.932	50.3447	69.6912	19.6322
	db/db-2	20.7666	3.89594	2.08886	78.3421	46.3838	51.5164	65.7583	14.2419
	db/db-3	19.3403	3.93504	2.35068	71.5682	40.2629	48.3239	67.5215	19.1976
	db/db-4	7.32753	2.40252	1.28302	80.0723	46.597	16.2033	20.2358	4.03254
	db/db-5	24.2264	4.02114	2.26314	75.3128	43.719	53.4091	70.9164	17.5073
	db+Rol-1	12.8256	3.16238	1.7132	78.364	45.8256	31.2411	39.8666	8.62553
	db+Rol-2	11.6777	2.98012	1.49688	82.4772	49.7709	28.4175	34.455	6.0375
	db+Rol-3	20.9959	3.85502	2.18118	75.2174	43.4197	48.3773	64.3166	15.9393
	db+Rol-4	26.5007	3.99894	2.22682	76.1218	44.3146	53.3107	70.0333	16.7227
	db+Rol-5	19.043	3.4326	1.67044	83.4588	51.3361	40.5235	48.5552	8.03162
	16W
	db/m-1	15.9626	3.69707	2.28721	69.2122	38.1347	40.1945	58.0743	17.8798
	db/m-2	15.5055	3.29699	1.96863	72.2362	40.29	31.8128	44.04	12.2272
	db/m-3	22.5305	3.97165	2.26409	74.3265	42.9937	51.2244	68.9181	17.6937
	db/m-4	22.5894	3.6826	2.12587	74.17	42.2726	42.6689	57.5285	14.8596
	db/m-5	27.8872	3.75557	2.06936	76.9455	44.8988	46.4748	60.3995	13.9248
	db/db-1	21.7962	3.75979	1.8902	81.7022	49.7258	49.3819	60.4414	11.0594
	db/db-2	29.6411	4.22697	2.2529	78.4234	46.7018	62.5716	79.7868	17.2152
	db/db-3	24.1813	4.18945	2.51899	70.7963	39.873	55.3229	78.1437	22.8209
	db/db-4	30.4665	4.50932	2.53091	75.2137	43.8737	69.9071	92.9447	23.0376
	db/db-5	19.4819	3.507	1.74992	82.3116	50.1022	42.0809	51.1239	9.043
	db/db-6	27.3548	4.11353	2.42928	72.2357	40.9443	54.1017	74.8961	20.7944
	db+Rol-1	24.1046	4.00553	2.33309	73.1137	41.7533	51.4325	70.3459	18.9134
	db+Rol-2	20.3122	3.79181	2.08037	77.1958	45.1351	47.6412	61.7148	14.0736
	db+Rol-3	20.2131	3.56401	1.51333	88.3383	57.5386	46.9991	53.2035	6.20442
	db+Rol-4	14.5884	3.03028	1.14287	91.7684	62.2849	33.0015	35.9617	2.96023
	db+Rol-5	17.0114	3.41883	1.86263	77.9257	45.5186	37.4842	48.1024	10.6183
	24W
	db/m-1	19.2165	4.05061	2.42245	71.3313	40.121	51.5123	72.1682	20.6558
	db/m-2	24.0769	4.07922	2.58697	70.44	39.4477	49.0724	73.4023	24.3299
	db/m-3	19.1771	3.81645	2.54448	63.2298	33.6397	39.2885	62.6161	23.3275
	db/db-1	28.5351	4.49583	2.68316	70.5229	39.7489	65.5918	92.2857	26.6939
	db/db-2	22.3947	4.38634	2.88239	62.4316	33.4573	55.3689	87.1111	31.7421
	db/db-3	26.9268	4.7386	2.80809	69.9058	39.3665	74.5705	104.36	29.7899
	db+Rol-1	22.1509	5.16175	4.17901	38.746	18.8645	49.6341	127.326	77.6924
	db+Rol-2	18.5203	3.87239	2.72639	60.5775	31.8662	37.1365	64.8158	27.6793
	db+Rol-3	18.0412	4.27775	3.37136	46.4451	23.0277	35.8425	82.3311	46.4887
	db+Rol-4	18.7953	4.40603	3.4892	41.7136	20.2627	37.4784	87.9864	50.5079
	db+Rol-5	13.9642	4.5607	3.62867	42.5178	20.8163	39.922	95.4063	55.4842
Fig 2D		db/db			db/db+Rol
	atRA (pmol/g)	5.93407	7.02138	6.84352	3.99465	4.1732	7.64204
	Rol (nmol/g)	0.235899	0.237695	0.240374	0.365002	0.40839	0.362058
	Tissue weight (mg)	23.3	22.1	23.9	26.13	13.83	16.15
Fig 2E	HW/TL (mg/mm)
	db/m	6.58333	6.16667	6.64	5.6	5.46154
	db/db	9.69565	9.76923	7.95833	8.08333	8.20833
	db+Rol	7.95833	7.31818	9.04	7.64
Fig 2G		db/m				db/db					db+Rol
	cardiomyocytes area (μm2)	343.603	295.987	299.285	341.861	476.938	573.973	570.067	540.59	543.663	681.379	587.231	548.699	574.335	606.466
	collagen area ratio	0.012108	0.01909	0.015325		0.056688	0.031268	0.05069			0.096388	0.167338	0.091204
	tunel+ cell number per field	0.857143	0.666667	1.33333		1.66667	2	2.83333			4.5	4.6	5.44444
Fig 2H	baseline												Fig 2I	baseline
	db/m	23.2	25.1	25.3	26	24.2	24.6	23.3	24.1	24.6	25.3			db/m	5.8	6.3	7.5	7.2	6.9
	db/db	40	39	41	37	42	40	39	37	39	44			db/db	12.9	11.8	13.6	12.9	13.6	14.2	15.6	11.9	17.2	14.6
	db+Rol	38	43	42	39	39	44	40	45	39	40			db+Rol	13.9	11.7	11.6	13.9	19.6	15.4	14.8	12.9	13.3	14.4
	4w													4w
	db/m	25.6	27.3	26.5	26.7	25.9	26.2	27.1	25.6	26.7	26.1			db/m	6.3	6.9	7.3	7.4	7.1
	db/db	45.8	61.2	53.4	57.3	65.4	55.7	56.3	59.4					db/db	27.6	19.9	30.7	39.6	30.8	25.9
	db+Rol	70	54.2	56.5	58.9	63.8	63.1	53.9	58	62.9				db+Rol	11.3	10.3	20.7	26.6	16.3	22	30.3
	16w													16w
	db/m	27	26.8	26.5	26.3	25.5	26.7	27	26.9	25.5	26.4			db/m	7.5	7.9	7.4	8.3	8.1
	db/db	51	51	60	62	61	58	50	42					db/db	18.9	27.1	28.9	12.4	46.7	50.4
	db+Rol	51	47	64	58	46	60							db+Rol	19.2	7.9	4.9	19.4	12.1
	24w													24w
	db/m	26.7	26.3	27.1	26.8	26.8	26.3	27.1	25.9	25.9	26.3			db/m	7.9	6.9	7.3	7.3	8.2
	db/db	52	44	52	41									db/db	15.1	22.1	22.9	33	26.5
	db+Rol	63	58	54	58	47	38							db+Rol	11.5	8.5	8.4	16.7
Fig 2J		db/m-1	db/m-2	db/m-3	db/db-1	db/db-2	db/db-3	db/db-4	db/db-5	db+Rol-1	db+Rol-2	db+Rol-3	db+Rol-4
	Insulin (μU/ml)	9.76553	13.9834	11.7036	26.0423	18.4918	18.8653	29.6226	24.827	15.7849	11.4181	11.9256	17.6569
	glucose (mmol/ml)	7.3	6.9	7.3	33	15.1	22.1	22.9	26.5	8.4	11.5	16.7	8.5
	HOMA-IR	3.16837	4.28824	3.79716	38.1954	12.41	18.5299	30.1492	29.2407	5.89304	5.83592	8.85142	6.67038
Fig 2K	Time (min)	db/m				db/db							db/db+Rol
	0	5	7.6	5.7	7.1	18.7	21	31.7	29.1	33.3	27.7	16.1	12.6	30.6	14.6	29.6	28.6	14.1	20.6
	15	6.9	3.1	3.6	4.6	22.3	33.3	33.3	33.3	17.8	33.3	25.9	20	14.3	17.9	32	31.2	13.8	19.4
	30	3.4	4.2	4.2	4.4	30.3	22.1	26.8	24.6	31.1	16.4	29.1	26.9	24.2	22.2	14.4	26.6	13.8	16.9
	60	3.6	3.4	3.9	2.6	20.6	23.7	24.1	21.4	19.4	25.7	23.8	16.1	15.3	20.9	6.3	18.2	11.8	10.3
	90	2.2	2.6	3.7	3.3	16.1	23.1	23.3	18.6	20.6	24.3	23.8	11.2	12	16.8	14.7	12.4	20.2	6.2
	120	3.6	4.5	3.3	4.6	27.9	26.6	22.8	19.7	18.8	25.4	26.1	14	18.7	15.4	23	12.4	7.5	8.8
Fig 2L		db/m							db/db						db+Rol
	TG (mmol/L)	0.558614	0.550551	0.380088	0.595471	0.589712	0.358204		1.67699	0.968648	0.647301	0.733685	0.783211		0.726774	0.680703	0.453802	0.759024	1.40172	0.491811
	TC (mmol/L)	4.981	5.29193	4.02992	4.63349	6.20644	5.5297		17.2841	8.3098	15.888	13.8639	13.8212		16.9549	6.48079	10.023	13.1201	18.0706	11.0594
	HDL-c (mmol/L)	1.03611	0.992413	0.998483	1.14901	1.27344	0.91047	1.23338	0.840668	0.67132	0.771472	0.915326			0.820637	0.912291	1.49439	0.49044	0.740516	0.763581
	LDL-c (mmol/L)	0.416585	1.36064	1.46853	1.42058	0.51848			4.24376	7.4985	8.98202	2.41858			1.90909	1.02198	0.806195	1.87013	1.52248

## Sheet: Figure 3
Fig 3C		LVCO	LVEDD	LVESD	LVEF	LVFS	LVSV	LVEDV	LVESV
		ML/MIN	MM	MM	%	%	UL	UL	UL
	baseline
	dbm-1	18.978	3.27832	1.88357	74.9938	43.0531	32.697	44.4262	11.7291
	dbm-2	14.031	3.10477	1.89206	71.0156	39.0597	27.0849	38.1393	11.0545
	dbm-3	20.783	3.36817	1.79816	79.1485	47.0812	36.693	47.0493	10.3563
	db-1	18.144	3.26476	1.21553	90.8838	63.7283	39.1812	43.6361	4.45488
	db-2	20.1213	3.18173	1.23923	90.2198	60.6205	37.1188	40.8574	3.73866
	db-3	19.2839	3.6239	1.89542	79.8981	47.7059	44.1987	55.3355	11.1368
	db+ra-1	22.4547	3.61321	1.48533	89.2546	58.8918	49.0561	54.9619	5.90586
	db+ra-2	22.6909	3.64694	1.55898	87.2637	57.8272	49.0775	56.7542	7.67667
	db+ra-3	28.7174	3.91187	2.07435	78.8048	46.9716	52.3375	66.4117	14.0742
	db+ra-4	14.861	2.77254	0.843049	95.2633	69.8935	28.2029	29.7157	1.51287
	db+ra-5	20.5302	3.66478	1.96207	78.6276	46.4876	44.8262	57.0574	12.2311
	4W
	dbm-1	22.2235	3.44831	1.89908	77.2691	44.9272	37.9381	49.0986	11.1606
	dbm-2	16.284	3.17314	1.79434	76.0165	43.4524	30.5972	40.2507	9.65352
	dbm-3	18.3215	3.25303	1.87704	74.5168	42.2986	31.7654	42.6286	10.8631
	db-1	18.7708	3.38255	1.80502	79.1779	46.7064	37.2092	47.1059	9.89671
	db-2	26.2513	3.51318	1.54177	87.32	56.1147	44.8576	51.3715	6.51393
	db-3	27.6673	3.72154	1.3087	92.704	64.8343	54.8104	59.124	4.31367
	db+ra-1	24.2395	3.75324	2.23237	72.1811	40.5215	43.7409	60.5989	16.858
	db+ra-2	30.5806	3.78198	1.70809	85.9455	54.8362	52.7091	61.3286	8.61945
	db+ra-3	28.5184	3.59827	1.49558	88.7055	58.6297	48.2757	54.6309	6.35514
	db+ra-4	23.3067	3.56242	1.89231	78.9673	47.2412	41.8131	53.5552	11.7421
	db+ra-5	22.3739	3.3716	1.55225	85.7535	53.961	39.8853	46.5115	6.62627
	16W
	dbm-1	15.9996	2.82193	1.2792	86.7559	54.6694	26.1904	30.1887	3.99821
	dbm-2	22.5894	3.6826	2.12587	74.17	42.2726	42.6689	57.5285	14.8596
	dbm-3	27.8872	3.75557	2.06936	76.9455	44.8988	46.4748	60.3995	13.9248
	db-1	19.4819	3.507	1.74992	82.3116	50.1022	42.0809	51.1239	9.043
	db-2	27.3548	4.11353	2.42928	72.2357	40.9443	54.1017	74.8961	20.7944
	db-3	15.4596	3.40294	1.95817	74.6401	42.4565	35.4953	47.5553	12.06
	db-4	25.3024	4.17469	2.46684	72.1487	40.9096	55.9899	77.6035	21.6136
	db+ra-1	38.657	4.22804	1.63739	90.4561	61.273	72.2887	79.9157	7.62704
	db+ra-2	36.9331	4.62949	2.29498	81.7909	50.427	80.9686	98.9947	18.0261
	db+ra-3	38.4218	4.25516	1.7589	88.7009	58.6643	71.93	81.0927	9.16277
	24W
	dbm-1	19.4412	3.84667	2.5615	62.8525	33.41	40.1266	63.8425	23.7159
	dbm-2	20.0179	3.43338	1.72384	82.0936	49.7917	39.9423	48.6546	8.71229
	dbm-3	15.7994	3.2954	2.10907	66.9233	35.9996	29.4922	44.0687	14.5765
	dbm-4	25.9895	3.82976	2.0568	78.2788	46.2944	49.7338	63.5342	13.8004
	dbm-5	15.7546	2.97736	1.54524	80.9037	48.1005	27.8003	34.3622	6.56193
	db-1	22.2177	3.73028	2.04407	77.318	45.2034	45.8641	59.3188	13.4547
	db-2	23.4041	4.26344	2.52108	71.9857	40.8673	58.6507	81.4755	22.8248
	db-3	21.2694	3.88088	2.26183	73.3595	41.7186	47.9624	65.38	17.4176
	db+ra-1	28.8153	4.14207	2.14565	79.743	48.1985	60.6867	76.1028	15.4161
	db+ra-2	27.2203	3.76162	1.61507	87.7814	57.1032	53.4958	61.0066	7.51074
	db+ra-3	32.5014	4.03844	1.75351	87.2485	56.5796	62.4893	71.6223	9.13294
	28W
	dbm-1	16.8749	1.65423	3.07212	78.9439	46.1536	29.3474	37.175	7.82763
	dbm-2	24.0682	2.35625	3.7829	68.5332	37.713	42.0919	61.4183	19.3264
	dbm-3	33.9375	4.336	2.43911	75.1877	43.7475	63.8252	84.8878	21.0627
	dbm-4	27.9466	2.57087	4.12122	68.1656	37.6188	51.254	75.1904	23.9364
	db-1	14.9368	3.71161	2.69024	54.2878	27.5181	31.8204	58.6142	26.7938
	db-2	15.9764	3.72604	2.53256	64.5681	32.0306	37.9439	58.7656	20.8218
	db-3	12.0799	3.58352	2.67897	50.7226	25.2418	27.3302	53.8817	26.5515
	db+ra-1	21.9391	3.48481	1.47663	88.3143	57.6267	44.5023	50.3908	5.88854
	db+ra-2	23.2919	3.61069	1.78561	82.6485	50.5467	45.3707	54.8959	9.52527
	db+ra-3	30.1997	3.99289	2.08237	79.6357	47.8481	55.5155	69.7118	14.1963
Fig 3D		db/m			db/db			db/db+atRA
	atRA (pmol/g)	12.2902	7.41655	10.0443	5.60336	3.71657	5.01458	10.4618	13.0014	10.2764
	Tissue weight (mg)	26.99	26.64	17.49	27.17	22.64	15.2	20.54	24.93	22.64
Fig 3E	HW/TL (mg/mm)
	db/m	5.72	6.36	7.56	6.72	6
	db/db	9.24	8.56	8.68	8.72	8.76
	db+atRA	8.16667	6.125	7.48	7.16
Fig 3G		db/m			db/db			db+atRA
	cardiomyocytes area (μm2)	351.255	277.388	336.029	669.466	659.604	597.519	553.577	535.065	560.916
	collagen area ratio	0.014056	0.019823	0.013929	0.087453	0.087603	0.077171	0.042088	0.054059	0.043086
	tunel+ cell number per field	0.714286	0.833333	1	4.66667	5.41667	5	2.44444	3.44444	3.77778
Fig 3H	baseline							Fig 3I	baseline
	db/m	22.3	23.8	25.3	25.4	24.7			db/m	7.9	8.1	7.4	6.3	6.8
	db/db	40.2	37	38.5	41	44.4			db/db	13.9	8.4	11.5	10.9	12.1
	db+atRA	37.2	38.9	40.6	44.8	39.6			db+atRA	13.5	11.9	12.9	10.2	8.5
	4w								4w
	db/m	25.3	22.7	25.3	27.1	26.6			db/m	6.9	6.9	8.3	5.9	6.3
	db/db	48.9	43.1	44	46.4	53.4			db/db	39	37.8	35.7	20.7	33.9	16.5
	db+atRA	41.4	37.3	64.9	30.9	43.8			db+atRA	33.6	34.7	12.9	28.2	37.8
	16w								16w
	db/m	26	27.7	27.9	25.9				db/m	5.6	5.8	6.4	6.5	7.3
	db/db	33.9	48.5	47.7	39.9	65			db/db	32.2	45.5	34.7	31.2
	db+atRA	49.6	35.4	42.6	61.3				db+atRA	39.9	38.4	24.6	16.5
	24w								24w
	db/m	27.3	27	26.8	25				db/m	8	6	6.3	6.7	6.9
	db/db	41.6	33.3	38.7	43.2				db/db	29.7	45.5	16.1	34.2
	db+atRA	55.1	41.4	38					db+atRA	24.9	33.9	42.6	14.1	11.4
	28w								28w
	db/m	25.9	26	26.6	27.9				db/m	5.2	7.2	6.2	5.8	6.9
	db/db	34.7	38.4	39.4					db/db	33.3	33.3	28.7	26.5
	db+atRA	55.1	41.4	38					db+atRA	30.3	7.9	18.2	24.8
Fig 3J		db/m-1	db/m-2	db/m-3	db/m-4	db/db-1	db/db-2	db/db-3	db/db-4	db+atRA-1	db+atRA-2	db+atRA-3
	Insulin (μU/ml)	14.8101	11.3233	11.6587	12.6285	23.6044	34.1881	42.814	38.0062	16.3873	32.5136	13.3971
	glucose (mmol/ml)	5.2	7.2	6.2	5.8	33.3	33.3	28.7	26.5	30.3	7.9	18.2
	HOMA-IR	3.42279	3.62347	3.21261	3.25534	34.9346	50.5983	54.6116	44.7628	22.0683	11.4159	10.8368
Fig 3K	Time (min)	db/m				db/db						db/db+atRA
	0	4.1	4.9	4.4	5	39	37.8	35.7	10.5	20.7	33.9	33.6	44.7	12.9	28.2	37.8
	15	4.8	4.7	3	3.4	17.4	45.9	30.3	33.3	44.4	39.3	35.4	19.5	33.3	32.7	16.8
	30	4.1	4.5	2.4	2.5	40.8	42.2	50.4	23.6	39	27.8	36.2	24.8	30.4	25.8	10.4
	60	2.8	1.7	1.9	1.7	37.2	31.6	24.6	32.7	35.6	45.6	31.4	38.4	27	32.9	13.7
	90	3.9	2.5	2	3.7	45.4	55.8	48.2	30.6	50.2	48.8	41.6	43	25.8	43.8	30.6
	120	5.1	3.1	3.3	6	29.6	62.2	51.8	59.6	63.4	58.2	51.6	57.8	22.6	52.8	28.2
Fig 3L		db/m					db/db					db+Rol
	TG (mmol/L)	0.467291	0.546804	0.524785	0.510106		0.759654	0.650782	0.749867	0.818371	0.603074	0.639773	0.562706	0.621424
	TC (mmol/L)	6.34133	5.33964	4.49144	6.05052		7.27031	6.9068	9.27369	6.84217	10.0977	7.96503	6.44634	5.04883
	HDL-c (mmol/L)	1.01318	1.08837	1.31938	1.07209	1.34264	0.718605	0.771318	0.786822	0.868992		1.26667	1.07132	0.755039
	LDL-c (mmol/L)	0.75568	1.07134	0.564368	1.36788		2.72619	4.89757	5.75847	2.23834		1.08091	1.57832	1.23396

## Sheet: Figure 4
Fig 4B		RDH10fl/fl			RDH10-CKO
	Rol (nmol/g)	0.206319	0.195959	0.044485	0.194494	0.30777	0.186178	0.260413
	atRA (pmol/g)	12.5318	16.6875	7.4625	5.91867	6.17212	2.87096	6.62482
	Tissue weight (mg)	17.11	29.44	21.65	15.6	22.52	10.04	16.6
Fig 4D		LVCO	LVEDD	LVESD	LVEF	LVFS	LVSV	LVEDV	LVESV
		ML/MIN	MM	MM	%	%	UL	UL	UL
	5W
	WT1	10.7066	2.79258	1.68636	71.981	39.6067	21.1444	29.368	8.22355
	WT2	27.0135	3.62002	1.94707	78.4442	46.214	43.2756	55.1674	11.8918
	WT3	18.522	3.43369	1.72287	82.1277	49.8246	39.8995	48.5822	8.68277
	WT4	15.6304	3.12384	1.58568	81.7715	49.2393	31.6858	38.7493	7.06341
	WT5	15.6844	3.07786	1.76928	74.7132	42.5159	27.8664	37.2979	9.43145
	RDH10fl/fl-1	19.0459	3.6255	2.1043	73.8608	41.9582	40.9222	55.4044	14.4823
	RDH10fl/fl-2	15.7747	3.12886	1.70893	78.0218	45.3818	30.2593	38.7831	8.52382
	RDH10fl/fl-3	14.1783	3.15275	1.65131	80.2222	47.6231	31.7026	39.5185	7.81588
	RDH10fl/fl-4	12.4098	3.02542	1.55033	81.4874	48.7567	29.1714	35.7987	6.62727
	RDH10-CKO-1	24.6025	4.08156	2.41928	72.0053	40.7266	52.9159	73.4889	20.573
	RDH10-CKO-2	17.5104	3.60477	2.16446	71.4903	39.9556	39.0443	54.6148	15.5706
	RDH10-CKO-3	21.8915	3.56772	2.00289	76.0215	43.8607	40.5194	53.2999	12.7805
	RDH10-CKO-4	14.1308	3.18445	1.87647	73.1367	41.0454	29.6615	40.5142	10.8528
	RDH10-CKO-5	14.2338	3.35668	2.38736	56.8005	28.8944	26.1761	46.1403	19.9642
	10W
	WT1	17.3184	3.24507	1.65731	81.4705	48.9282	34.5455	42.4024	7.85697
	WT2	20.893	3.36266	1.92934	74.6878	42.6245	34.7607	46.5413	11.7806
	WT3	18.7288	3.54324	2.02204	74.9868	42.9324	39.294	52.4013	13.1072
	WT4	13.4087	2.87627	1.45607	82.1722	49.3764	25.9847	31.6222	5.63755
	WT5	15.9598	3.2037	1.64759	81.1268	48.5721	33.3241	41.0765	7.75244
	RDH10fl/fl-1	22.3448	3.63768	1.95215	78.5287	46.3353	43.846	55.8344	11.9884
	RDH10fl/fl-2	19.5146	3.10947	1.31468	88.7887	57.72	33.9472	38.2338	4.2865
	RDH10fl/fl-3	17.9912	3.2928	1.91228	74.1498	41.9254	32.5716	43.9268	11.3552
	RDH10-CKO-1	15.926	3.07781	1.91552	68.8071	37.7635	25.7027	37.3548	11.652
	RDH10-CKO-2	10.2411	2.89254	1.92535	63.8985	33.4374	20.5026	32.0863	11.5836
	RDH10-CKO-3	10.0227	2.75576	1.69018	70.3612	38.6673	20.0443	28.4878	8.44343
	RDH10-CKO-4	14.7387	3.17509	1.72939	78.112	45.5325	31.3984	40.1967	8.79823
	RDH10-CKO-5	15.4157	3.2168	1.88257	73.6895	41.4768	30.6464	41.5886	10.9421
	RDH10-CKO-6	11.4842	3.52247	2.74219	45.4731	22.1514	23.5119	51.7051	28.1932
	RDH10-CKO-7	21.98	3.52228	2.04816	73.8008	41.8512	38.178	51.7311	13.5531
	15W
	WT1	15.7173	3.40346	1.80514	78.9583	46.9617	37.6297	47.6577	10.028
	WT2	17.7332	3.5503	2.16464	70.4682	39.0294	37.1438	52.71	15.5662
	WT3	16.1416	3.28593	1.51215	84.4867	53.9809	37.4262	43.682	6.25582
	WT4	14.512	2.97643	1.42351	85.6787	52.1741	29.1579	34.5118	5.35392
	RDH10fl/fl-1	12.6206	2.8452	1.3744	84.3054	51.694	25.9501	30.781	4.83097
	RDH10fl/fl-2	11.6938	2.82094	1.55049	78.0276	45.0362	23.4927	30.1083	6.61552
	RDH10fl/fl-3	12.3754	2.88562	1.51221	80.2325	47.5948	25.5618	31.8597	6.29785
	RDH10fl/fl-4	12.5026	2.82819	1.50692	79.7703	46.7179	24.1853	30.3187	6.13338
	RDH10-Cko-1	13.4607	4.0036	3.21221	41.1816	19.7669	28.9499	70.2983	41.3484
	RDH10-Cko-2	15.6532	3.70673	2.74986	51.5938	25.8143	30.1871	58.5092	28.322
	RDH10-Cko-3	11.1667	3.46669	2.80263	40.4576	19.1556	20.1258	49.7454	29.6196
	RDH10-Cko-4	16.0243	4.44205	3.7308	33.8128	16.0119	30.3326	89.7074	59.3748
	RDH10-Cko-5	16.8913	4.01318	2.95616	52.2176	26.3388	36.931	70.7252	33.7942
Fig 4E	HW/TL (mg/mm)
	WT	5.78261	5.56522	6.13044	5.625
	RDH10fl/fl	5.41667	6.625	6.24	5.8	5.04348	6.21739
	RDH10-CKO	5.26087	5.45833	5.68	5.16	6.36
Fig 4G		WT				RDH10fl/fl			RDH10-CKO
	cardiomyocytes area (μm2)	322.338	325.963	320.297		291.079	329.766	319.988	407.79	406.108	535.913
	collagen area ratio	0.002722	0.023819	0.007557	0.009413	0.00904858	0.00579433	0.002945	0.093637	0.137675	0.123308
	tunel+ cell number per field	0.2	0.4	0.333333		0.4	0.333333	0.4	3.2	1.81818	2.7

## Sheet: Figure 5
Fig 5B		db/db			db/db-RDH10
	Rol (nmol/g)	0.295532	0.320754	0.225466	0.241827	0.29404	0.213928
	atRA (pmol/g)	5.01458	5.60336	3.71657	9.15713	7.83951	7.21843
	Tissue weight (mg)	15.2	27.17	22.64	21.38	22.91	23.71
Fig 5D		LVCO	LVEDD	LVESD	LVEF	LVFS	LVSV	LVEDV	LVESV
		ML/MIN	MM	MM	%	%	UL	UL	UL
	baseline
	db/m1	16.5295	2.95888	1.33288	86.8733	54.9532	29.4431	33.892	4.44891
	db/m2	16.3383	2.99608	1.50467	82.4161	49.7788	28.7781	34.918	6.13995
	db/m3	20.6458	3.45765	1.89362	77.582	45.2339	38.3445	49.4244	11.0799
	db/m4	15.0623	3.45804	2.29895	63.3612	33.5186	31.3146	49.4224	18.1077
	db/m5	14.0829	3.23396	2.0015	69.6739	38.1101	29.3041	42.059	12.7549
	db/db1	19.0044	3.32914	1.50096	86.3613	54.9144	39.1068	45.2827	6.17597
	db/db2	13.939	2.92913	1.11471	91.6669	61.9442	30.3463	33.105	2.75868
	db/db3	17.0295	3.1704	1.39333	87.5268	56.052	35.1007	40.1028	5.00211
	db/db4	16.1182	3.06753	1.38027	86.8314	55.0038	32.1074	36.9767	4.86932
	db/db5	21.7436	3.26654	1.14431	93.1147	64.9689	40.1048	43.0704	2.96554
	db/db-GFP1	16.1643	2.83165	0.896888	94.9604	68.3263	28.9872	30.5255	1.53835
	db/db-GFP2	16.7361	3.04287	0.692113	97.8607	77.2546	35.6145	36.3931	0.77857
	db/db-GFP3	14.9422	2.95001	1.42172	82.7451	51.8061	27.8374	33.6423	5.80495
	db/db-GFP4	28.7024	3.86907	1.82194	84.3134	52.9101	54.5823	64.7374	10.1551
	db/db-RDH101	17.7124	3.2072	1.26483	90.4734	60.5627	37.2624	41.1861	3.92365
	db/db-RDH102	17.164	3.12834	1.07721	93.4142	65.5662	36.2591	38.8153	2.55629
	db/db-RDH103	19.6719	3.42754	1.6577	83.6743	51.636	40.7809	48.7376	7.95676
	db/db-RDH104	16.6599	3.16667	1.12504	92.8903	64.4723	37.1812	40.027	2.84581
	db/db-RDH105	19.0859	3.38641	1.46009	87.921	56.8838	41.4641	47.1606	5.69652
	4W
	db/m1	20.4698	3.14242	1.53814	83.3049	50.9168	32.9308	39.4018	6.47106
	db/m2	19.3401	3.4469	1.87383	77.8934	45.7707	38.2233	49.2793	11.056
	db/m3	17.1819	3.02757	1.56526	81.214	48.509	29.4548	36.51	7.05519
	db/m4	15.5901	3.11336	1.87506	71.4563	39.7738	27.3893	38.3301	10.9408
	db/m5	23.9981	3.79671	2.2207	73.167	41.5122	45.2524	61.854	16.6016
	db/db1	26.5164	3.74855	1.58586	88.2876	57.6939	52.9797	60.0081	7.02837
	db/db2	15.4866	3.20491	1.75986	77.4973	45.126	31.9558	41.2845	9.32873
	db/db3	21.4271	3.4012	1.41762	88.7013	58.2958	42.3508	47.7255	5.37474
	db/db4	14.6985	2.7333	0.894818	94.3969	67.3058	26.7093	28.3163	1.60702
	db/db5	14.9671	2.79551	0.740708	96.7928	73.5037	28.6508	29.6001	0.949339
	db/db-GFP1	20.0084	3.14284	1.12703	92.4959	64.1397	36.5698	39.5367	2.96685
	db/db-GFP2	16.9904	3.00712	1.15718	91.2764	61.5185	32.3311	35.4211	3.08999
	db/db-GFP3	14.7155	2.85127	1.08635	91.395	61.8994	28.2759	30.9381	2.66222
	db/db-GFP4	22.8914	3.49267	1.27052	91.5794	63.7969	46.3011	50.7071	4.40602
	db/db-RDH101	9.14565	2.43529	0.710192	96.1026	70.7837	20.4472	21.2678	0.820601
	db/db-RDH102	17.2736	3.17568	1.12451	92.4313	65.2167	37.4716	40.8785	3.40686
	db/db-RDH103	14.5256	2.77136	0.860617	94.6671	69.5477	27.8624	29.5867	1.72434
	db/db-RDH104	13.5701	2.9219	1.20483	89.3722	58.7715	29.4408	32.946	3.50516
	db/db-RDH105	18.935	3.27046	1.13392	93.2346	65.5329	40.3801	43.4339	3.0538
	16W
	db/m1	15.9349	2.83773	1.31021	86.0521	53.8334	26.3194	30.5886	4.26928
	db/m2	22.0989	3.70638	2.23446	70.9626	39.7295	41.4887	58.51	17.0213
	db/m3	28.257	3.67781	1.88046	80.5562	48.956	46.309	57.6116	11.3026
	db/db1	19.4819	3.507	1.74992	82.3116	50.1022	42.0809	51.1239	9.043
	db/db2	27.3548	4.11353	2.42928	72.2357	40.9443	54.1017	74.8961	20.7944
	db/db3	18.6351	3.49202	1.96004	76.0742	43.871	38.582	50.7163	12.1343
	db/db4	15.4596	3.40294	1.95817	74.6401	42.4565	35.4953	47.5553	12.06
	db/db5	25.3024	4.17469	2.46684	72.1487	40.9096	55.9899	77.6035	21.6136
	db/db-GFP1	17.5882	3.44392	1.75846	79.9684	49.4625	38.805	49.257	10.4521
	db/db-GFP2	19.5197	3.47678	1.83675	79.3983	47.1856	39.8335	50.1912	10.3577
	db/db-GFP3	19.8484	3.73007	2.27815	70.2386	39.1803	41.4602	59.693	18.2329
	db/db-GFP4	28.5895	3.96676	2.19027	76.5559	44.8537	52.4917	68.7253	16.2336
	db/db-RDH101	19.058	3.24654	1.47053	86.3151	54.6671	36.706	42.491	5.785
	db/db-RDH102	12.79	2.7457	1.03396	91.8414	62.3791	25.9711	28.3016	2.33047
	db/db-RDH103	15.3368	3.1633	1.57814	82.3386	50.111	32.8276	39.869	7.04142
	28W
	db/m1	16.8749	3.07212	1.65423	78.9439	46.1536	29.3474	37.175	7.82763
	db/m2	27.3017	4.05472	2.35602	73.4148	41.8943	53.3194	72.6276	19.3082
	db/m3	33.9375	4.336	2.43911	75.1877	43.7475	63.8252	84.8878	21.0627
	db/db1	18.1916	3.71658	2.42803	64.5516	34.6703	38.0558	58.9541	20.8982
	db/db2	14.9368	3.71161	2.69024	54.2878	27.5181	31.8204	58.6142	26.7938
	db/db3	28.6391	5.04722	3.79459	48.9274	24.8182	59.1556	120.905	61.7493
	db/db-GFP1	20.6587	4.05875	2.90742	55.276	28.3666	40.0692	72.4894	32.4202
	db/db-GFP2	21.8023	4.07855	2.61745	65.6346	35.8241	48.2631	73.533	25.2699
	db/db-GFP3	21.7307	4.04915	2.6283	64.2837	35.0899	46.3299	72.071	25.7411
	db/db-RDH101	21.3428	3.60184	1.85699	80.499	48.4433	43.8968	54.5309	10.6341
	db/db-RDH102	24.6029	3.75901	1.91603	81.1225	49.0282	49.0253	60.4337	11.4084
	db/db-RDH103	23.774	3.35926	1.59903	84.4494	52.3992	38.9418	46.1126	7.17079
Fig 5E	HW/TL (mg/mm)
	db/m	6.36	6	7.56	6.88
	db/db	9.24	8.56	8.68	8.20833	8.83333
	db/db-GFP	8.91667	9.04167	9.08333	9.125
	db/db-RDH10	7.47826	7.42609	6.075	7.16667	7.69583
Fig 5G		db/m			db/db			db/db-GFP				db/db-RDH10
	cardiomyocytes area (μm2)	310.199	335.696	322.412	669.466	659.604	597.519	634.176	634.337	673.18	663.694	456.322	472.497	490.548
	collagen area ratio	0.014056	0.019823	0.013929	0.087453	0.087603	0.077171	0.071891	0.078367	0.077988		0.04039	0.01922	0.04012
	tunel+ cell number per field	0.714286	0.833333	1	4.66667	5.41667	5	5.42857	7.81818	3.9		0.636364	0.9	0.769231

## Sheet: Figure 6
Fig 6E		RDH10fl/fl			RDH10cko
	cardiac TG (ug/mg)	3.89971	4.66068	5.73216	8.55301	18.8305	15.0169
Fig 6F		db/m				db/db			db/db-GFP			db/db-RDH10			db/db+atRA
	cardiac TG (ug/mg)	3.14644	2.75792	1.98857	2.09592	7.83414	7.84948	5.76634	6.08584	6.79896	5.29859	3.39948	3.15922	2.9624	3.51194	3.12088	3.69342
		db/db			db/db+Rol
	cardiac TG (ug/mg)	5.48773	7.04945	6.37211	9.48532	8.54215	7.13124
Fig 6H
	IOD RATIO
		RDH10				CD36
	1	0.786616	1.13692	1.02111	0.906885	0.234416	0.936708	0.379065	0.235795
	2	0.902621	0.9001	1.29271	1.01986	0.525353	1.0019	0.312601	0.682441
	3	0.143765	0.184641	0.104933	0.232258	0.591445	3.50891	1.13224	0.947817
	4	0.0820228	0.122856	0.155848	0.201047	0.405909	2.70056	0.238166	0.69459
	5	0.158125	0.218578	0.18581	0.124404	0.426357	1.42539	0.499226	0.65197
	6	0.140258	0.160089	0.105956	0.0148376	0.230495	2.51657	0.584677	0.827543
	RELATIVE IOD RATIO
		RDH10				CD36
	1	1	1	1	1	1	1	1	1
	2	1.14747	0.791703	1.26598	1.12457	2.24111	1.0696	0.824663	2.89421
	3	0.182764	0.162405	0.102763	0.256105	2.52305	3.746	2.98692	4.01966
	4	0.104273	0.108061	0.152625	0.22169	1.73157	2.88304	0.628298	2.94574
	5	0.201019	0.192255	0.181968	0.137177	1.81881	1.5217	1.31699	2.76498
	6	0.178306	0.14081	0.103765	0.016361	0.983273	2.68661	1.54242	3.50959
Fig 6I
		db/m			db/db			db/db+atRA
	IOD RATIO	0.527897	0.382478	0.781108	1.7319	1.33616	1.48063	0.602893	0.619321	0.659572
	RELATIVE IOD RATIO	0.936273	0.67836	1.38537	3.07169	2.36981	2.62602	1.06929	1.09842	1.16981
Fig 6J
		blank			RDH10fl/fl			RDH10cko
	Total radiation efficiency	3272000	4005000	4463000	130800000	149500000	298100000	262700000	293400000	359700000
	Delta total radiation effiency	0	0	0	127528000	145495000	293637000	259428000	289395000	355237000
	Relative total radiation effiency				1	1	1	2.03428	1.98904	1.20978
		blank			db/m			db/db			db/db+atRA
	Total radiation efficiency	63530000	179600000	181000000	750200000	607900000	619000000	1232000000	849500000	809200000	1078000000	755600000	562400000
	Delta total radiation effiency	0	0	0	686670000	428300000	438000000	1168470000	669900000	628200000	1014470000	576000000	381400000
	Relative total radiation effiency				1	1	1	1.70165	1.56409	1.43425	1.47738	1.34485	0.870776

## Sheet: Figure 7
Fig 7A		RDH10fl/fl			RDH10cko
	IOD	13.9333	10.483	10.6065	164.859	115.461	291.688
	IOD(fold change)	1.1935	0.897959	0.908538	14.1216	9.89023	24.9856
Fig 7B&C&D		RDH10fl/fl						RDH10cko
	MDA	2.88302	3.32603	2.29722	3.36153	3.98158	3.30859	7.29676	3.10842	5.05051	5.20753	4.74188	5.27467	6.64887	4.55172	5.90123	3.49331	3.31801
	iron	32.6438	27.2472	35.7485	23.835	30.275	28.385	35.9598	28.7983	29.6784	26.39	32.2764	29.2578	23.1	24.045	23.975	27.685
	non-heme iron	57.3873	62.0243	86.5718	82.3423	119.204	89.9414	77.3205	57.9921	67.3568	81.0574	110.927	109.033	112.851	82.6257	60.0013	84.1087
Fig 7G		LVCO	LVEDD	LVESD	LVEF	LVFS	LVSV	LVEDV	LVESV
		ML/MIN	MM	MM	%	%	UL	UL	UL
	5W
	RDH10fl/fl-1	13.2721	2.66553	1.4127	80.1869	47.0011	20.9945	26.182	5.18747
	RDH10fl/fl-2	22.4028	3.60039	2.05233	74.8925	42.9972	40.8042	54.4838	13.6795
	RDH10fl/fl-3	27.4046	3.67118	2.01299	77.3266	45.1678	44.1267	57.0653	12.9386
	RDH10CKO-1	14.3291	2.86597	1.6356	75.7394	42.9303	23.7541	31.363	7.60883
	RDH10CKO-2	14.6513	2.70066	1.359	82.7117	49.679	22.3615	27.0355	4.67398
	RDH10CKO-3	21.1495	3.20665	1.768	77.6054	44.8646	32.1683	41.4511	9.2828
	RDH10CKO-4	17.1452	3.0796	1.82828	72.8821	40.6328	27.2009	37.3218	10.1209
	RDH10CKO+Fer1-1	19.1608	3.18673	1.88587	72.9554	40.821	29.5934	40.5637	10.9703
	RDH10CKO+Fer1-2	14.9862	3.5907	2.55385	56.4653	28.8758	30.5494	54.1029	23.5535
	RDH10CKO+Fer1-3	14.3884	3.20679	1.99839	69.0351	37.6824	28.4474	41.2071	12.7597
	RDH10CKO+Fer1-4	20.068	3.36573	2.08101	69.5904	38.1704	32.2192	46.2983	14.0792
	RDH10CKO+Fer1-5	24.1606	3.69623	1.95256	78.8274	47.1743	45.8648	58.1838	12.319
	15W
	RDH10fl/fl-1	18.6629	2.95476	1.20775	89.8377	59.1252	30.352	33.7854	3.43337
	RDH10fl/fl-2	15.4364	3.18114	1.88342	72.9345	40.7944	29.5238	40.4799	10.9561
	RDH10fl/fl-3	17.8628	3.51987	2.23708	66.9302	36.4442	34.5823	51.6692	17.0869
	RDH10fl/fl-4	19.4036	3.54097	2.05492	73.7806	41.9672	38.5969	52.3131	13.7162
	RDH10fl/fl-5	17.7112	3.24743	1.94457	71.9409	40.1198	30.5553	42.4727	11.9175
	RDH10CKO-1	11.1667	3.46669	2.80263	40.4577	19.1556	20.1258	49.7454	29.6196
	RDH10CKO-2	13.0178	3.55564	2.64381	51.4617	25.6448	27.192	52.8393	25.6473
	RDH10CKO-3	16.0306	4.02396	3.0751	47.6248	23.5802	33.8238	71.0214	37.1976
	RDH10CKO+Fer1-1	16.9536	3.35079	2.21389	63.9401	33.9291	29.3014	45.8263	16.5249
	RDH10CKO+Fer1-2	14.9935	2.82183	1.4322	82.2376	49.2457	24.8462	30.2127	5.3665
	RDH10CKO+Fer1-3	22.9918	3.64341	2.01299	76.895	44.7499	43.1735	56.146	12.9725
	RDH10CKO+Fer1-4	23.1391	3.76109	2.18589	73.4453	41.8813	44.4721	60.5513	16.0793
Fig 7H		RDH10CKO			RDH10CKO+FER1
	IOD	576.027	351.633	290.073	126.749	44.8214	32.8761
	IOD(fold change)	1.4191	0.86628	0.714622	0.312258	0.110422	0.0809933
Fig 7I
	GPX4									FSP1
		RDH10fl/fl			RDH10CKO						RDH10fl/fl				RDH10CKO
	IOD RATIO	0.936107	0.699816	1.35844	0.170031	0.19302	0.036071			IOD RATIO	1.11638	1.17947	1.45169	1.26295	0.871256	0.720412	0.773518	0.904157
	ERLATIVE IOD RATIO	0.93787	0.701134	1.361	0.170351	0.193384	0.036139			ERLATIVE IOD RATIO	0.89123	0.9416	1.15892	1.00824	0.69555	0.57512	0.61752	0.72181
Fig 7J
Fig 7K
	GPX4											FSP1
		db/m			db/db			db/db+atRA					db/m				db/db				db/db+atRA
	IOD RATIO	1.81179	1.48234	1.70566	0.878595	0.64094	0.998718	1.25002	1.71161	1.21671		IOD RATIO	1.09444	0.912141	1.1625	0.867245	0.818506	0.823032	0.455927	0.273609	1.15319	1.38631	0.796756	1.61723
	ERLATIVE IOD RATIO	1.08712	0.88944	1.02344	0.527179	0.38458	0.599256	0.750043	1.02701	0.730055		ERLATIVE IOD RATIO	1.08636	0.905409	1.15392	0.860845	0.812465	0.816958	0.452562	0.27159	1.14468	1.37608	0.790875	1.60529
Fig 7L		db/db				db/db-AAV9RDH10			db/db+atRA
	IOD	246.077	265.894	262.396	407.338	13.2798	52.6375	28.9	17.3151	11.9461	8.02033
	IOD (fold change)	0.832957	0.900034	0.888196	1.37881	0.044951	0.178175	0.097825	0.058611	0.040437	0.027148
Fig 7M		db/db			db/db-AAV9RDH10			db/db+atRA
	MDA	8.20381	7.92302	8.36529	3.13166	2.53737	3.8463	2.69171	5.48768	4.7691

## Sheet: Figure 8
Fig 8C		LVCO	LVEDD	LVESD	LVEF	LVFS	LVSV	LVEDV	LVESV
		ML/MIN	MM	MM	%	%	UL	UL	UL
	2W
	RDH10fl/fl-1	19.5903	3.59633	2.32316	65.7872	35.402	35.7741	54.3785	18.6044
	RDH10fl/fl-2	22.8	3.89009	2.46394	67.1168	36.6611	43.9698	65.5124	21.5425
	RDH10fl/fl-3	13.5726	2.57934	1.32142	82.0979	48.769	19.9426	24.2913	4.34866
	RDH10fl/fl+HID-1	19.6235	3.23098	1.81959	76.0876	43.6831	31.9143	41.9442	10.0299
	RDH10fl/fl+HID-2	21.6629	3.1615	1.58704	82.3155	49.801	32.8608	39.9205	7.05975
	RDH10fl/fl+HID-3	20.1899	3.15327	1.59638	81.9671	49.3738	32.5114	39.6639	7.15257
	RDH10-CKO-1	14.3291	2.86597	1.6356	75.7394	42.9303	23.7541	31.363	7.60883
	RDH10-CKO-2	14.6513	2.70066	1.359	82.7117	49.679	22.3615	27.0355	4.67398
	RDH10-CKO-3	21.1495	3.20665	1.768	77.6054	44.8646	32.1683	41.4511	9.2828
	RDH10-CKO-4	17.1452	3.0796	1.82828	72.8821	40.6328	27.2009	37.3218	10.1209
	RDH10CKO+HID-1	4.23133	2.07835	1.564	52.0713	24.7477	7.34206	14.1	6.75797
	RDH10CKO+HID-2	16.1083	3.07564	1.83736	72.2951	40.2608	26.9008	37.2097	10.3089
	RDH10CKO+HID-3	16.0636	3.08237	1.89742	70.2835	38.4428	26.3233	37.4531	11.1298
	3W
	RDH10fl/fl-1	18.7669	3.4745	2.24662	65.7521	35.3397	32.8786	50.0039	17.1253
	RDH10fl/fl-2	15.8592	2.84648	1.47447	81.1914	48.2001	25.0135	30.8081	5.79459
	RDH10fl/fl-3	26.3202	3.70493	2.25305	70.3245	39.1877	41.0245	58.3359	17.3115
	RDH10fl/fl+HID-1	23.6429	4.02446	2.78332	59.0237	30.8398	41.9793	71.1228	29.1435
	RDH10fl/fl+HID-2	20.8813	3.27265	1.95712	72.1483	40.1976	31.3133	43.4013	12.088
	RDH10fl/fl+HID-3	18.0158	3.34919	2.11668	67.8	36.8001	31.0232	45.7569	14.7337
	RDH10fl/fl+HID-4	18.3158	3.23245	1.99611	69.8353	38.2478	29.3201	41.9846	12.6645
	RDH10-CKO-1	16.7287	2.87324	1.40159	83.7308	51.2191	26.3682	31.4916	5.12345
	RDH10-CKO-2	17.1075	3.20264	1.97588	69.9776	38.3045	28.7747	41.1199	12.3452
	RDH10-CKO-3	9.19523	2.36859	1.34014	76.8372	43.4201	15.0097	19.5344	4.52471
	RDH10CKO+HID-1	10.561	2.57807	1.49381	75.1111	42.0569	18.1145	24.117	6.00245
	RDH10CKO+HID-2	22.072	3.41138	1.90053	76.485	44.2886	36.5769	47.8223	11.2454
	RDH10CKO+HID-3	16.9289	3.04995	1.81069	72.9401	40.632	26.6187	36.494	9.87522
	RDH10CKO+HID-4	21.6607	3.88601	2.92782	49.5155	24.6574	32.361	65.3553	32.9943
	4W
	RDH10fl/fl-1	20.1762	3.18404	1.87169	73.4505	41.2164	29.7262	40.4711	10.7449
	RDH10fl/fl-2	18.965	3.60177	2.34078	65.2353	35.0103	35.5783	54.5384	18.9601
	RDH10fl/fl-3	25.3573	3.48916	1.92666	77.054	44.7816	38.9164	50.5053	11.589
	RDH10fl/fl-4	20.3938	3.52477	2.41741	60.2987	31.4166	31.2025	51.7466	20.5441
	RDH10fl/fl-5	17.0901	3.00886	1.59424	79.575	47.0151	28.0648	35.2683	7.20357
	RDH10fl/fl+HID-1	14.1237	3.03491	1.65196	78.3726	45.5682	28.2238	36.0124	7.78854
	RDH10fl/fl+HID-2	18.2826	3.14834	1.87027	72.7583	40.595	28.6671	39.4004	10.7334
	RDH10fl/fl+HID-3	20.8229	4.29929	3.10756	53.8928	27.7192	44.7703	83.0729	38.3026
	RDH10fl/fl+HID-4	17.9801	3.04076	1.57314	80.9476	48.2649	29.2925	36.187	6.89452
	RDH10fl/fl+HID-5	20.4904	3.73055	2.47887	63.0732	33.5522	37.4183	59.3252	21.9069
	RDH10-CKO-1	19.5567	3.1103	1.58647	81.6563	48.9931	31.2146	38.2268	7.01223
	RDH10-CKO-2	13.8593	3.14245	2.0919	63.6123	33.4309	24.9861	39.2787	14.2926
	RDH10-CKO-3	19.1482	3.09021	1.71489	77.1744	44.5057	29.0415	37.631	8.5895
	RDH10-CKO-4	18.5512	3.21981	1.90894	72.851	40.7128	30.3781	41.6989	11.3208
	RDH10CKO+HID-1	11.1396	3.34699	2.68895	41.4725	19.6606	18.9504	45.6939	26.7435
	RDH10CKO+HID-2	10.9317	3.20562	2.42841	49.5415	24.2454	20.3921	41.1617	20.7696
	RDH10CKO+HID-3	14.9606	3.45005	2.47332	55.7482	28.3108	27.4174	49.1808	21.7634
Fig 8D&E		RDH10fl/fl+HID					RDH10CKO+HID
	iron	40.1408	30.6242	35.0828	38.3383		43.39	52.3649	43.8817
	non-heme iron	108.565	98.0323	83.9506	74.6143	83.2948	70.1004	112.461	62.5387
Fig 8F&G		db/db			db/db-RDH10			db/db+atRA
	iron	38.5082	54.9161	49.1701	33.7378	21.0753	27.8402	32.0797	33.5904	29.1119
	non-heme iron	90.5797	99.8769	99.5805	77.726	61.1123	83.5948	64.5656	60.6921	61.2286
		db/db			db/db+Rol
	iron	52.8915	44.0044	51.4201	45.1706	61.5737	63.3705
	non-heme iron	119.386	92.626	82.9437	117.972	100.893	103.002
Fig 8H
Fig 8I

## Sheet: S1
S1 A	body weight
		db/m					db/db
	4w	12	11	12	9	10	15	16	14	13	13
	24w	24	27	26	29	31	54	49	62	57	51
	32w	26	26	28	27	29	39	41	52	63	54
	blood glucose
		db/m					db/db
	4w	5.7	6.3	6.9	6.1	7.2	9.1	6.3	7.8	6.8	9.3
	24w	5.8	6	7.2	6.5	6.7	27.9	31.1	29.6	28.8	33
	32w	6.1	6.4	7	5.4	7.4	25	27.3	31.1	33.3	33.3
S1 C&D		LVCO	LVEDD	LVESD	LVEF	LVFS	LVSV	LVEDV	LVESV
		ML/MIN	MM	MM	%	%	UL	UL	UL
	4W
	db/m1	15.0647	3.1504	1.73238	74.7823	42.4569	30.5613	39.4339	8.807
	db/m2	11.8075	2.89105	1.70155	73.6662	41.1442	23.5529	31.9725	8.41956
	db/m3	13.0046	3.09132	1.88342	71.0044	39.0738	26.7491	37.6724	10.9233
	db/db1	11.4067	3.021	1.60999	79.5345	46.7069	28.3652	35.664	7.29882
	db/db2	12.8263	3.12939	1.81627	74.1977	41.961	28.787	38.7978	10.0107
	db/db3	20.8024	4.07366	2.19176	77.9943	46.1969	57.0309	73.1219	16.091
	24W
	db/m1	16.0792	3.09924	1.47372	84.5713	52.4489	32.2029	38.0779	5.87494
	db/m2	18.7126	3.39601	1.56567	85.6655	53.8969	40.5795	47.3697	6.7902
	db/m3	16.1908	3.29177	1.47348	86.7389	55.2375	38.0808	43.9028	5.82201
	db/db1	16.542	3.17514	1.0893	93.0286	65.6929	37.451	40.2575	2.80651
	db/db2	16.1824	3.18229	1.04035	94.0454	67.3082	38.0489	40.458	2.40912
	db/db3	15.8232	3.02574	0.655088	97.9051	78.3495	35.0087	35.7579	0.749104
	32W
	db/m1	15.2189	3.00093	1.39946	84.3212	53.3658	29.6009	35.1049	5.50401
	db/m2	14.8142	3.09567	1.77137	75.1384	42.779	28.4114	37.8121	9.4007
	db/m3	13.4967	2.94725	1.54597	80.3496	47.5451	26.9544	33.5464	6.59201
	db/db1	16.5356	3.69573	2.54286	59.6309	31.1947	34.621	58.0589	23.4379
	db/db2	16.0117	3.73279	2.63304	57.1812	29.4618	33.9724	59.4118	25.4394
	db/db3	14.069	3.67872	2.38642	65.2379	35.1292	37.4147	57.3513	19.9365

## Sheet: S2
S 2		db/m				db/db					db/db+Rol
	Retinyl ester(ng/g)	1.34	1.54	0.59	2.91	0.91	0.53	1.45	1.85	4.07	1.54	3.37	2.13	1.02	0.51	0.39

[truncated: 6 more sheets: S3, S4, S5, S6, S7, S8]
